# Supplementary material for: Single‐cell analysis uncovers high‐proliferative tumour cell subtypes and their interactions in the microenvironment of gastric cancer
Source: J Cell Mol Med. 2024 Jun 19;28(12):e18373. doi: 10.1111/jcmm.18373 (PMC11187953; doi:10.1111/jcmm.18373)
Supplement: Supplementary file 8 — Table S2 [file JCMM-28-e18373-s007.xls]

## Sheet: Supplementary Table 1
Table S2. The clinical information and single cell sequencing sampling information of 38 GC samples
ID	!Sample_title	Patient ID		10X ID		Laurens		!Sample_source_name_ch1	Age	Gender	Location	Stage*	IM Status	MMR	EBV	TCGA	Primary Tumor	Primary Normal	Peritoneal Tumor	Peritoneal Normal	Organoid Tumor	Organoid Normal
1	sample1: Primary Gastric Tissue (Normal)	NGCII518	518	P10_Normal_Stomach	10	Mixed intestinal and diffuse	GSM5573466	Stomach	74	M	Antrum	II	IM only	Loss MLH1/PMS2	Negative	MSI	Y	Y
2	sample2: Primary Gastric Tissue (Tumor)	NGCII518	518	P10_Mixed_Stomach	10	Mixed intestinal and diffuse	GSM5573467	Stomach	74	M	Antrum	II	IM only	Loss MLH1/PMS2	Negative	MSI	Y	Y
3	sample3: Primary Gastric Tissue (Tumor)	NGCII519	519	P11_Diffuse_Stomach	11	Diffuse	GSM5573468	Stomach	83	M	N.A	III	IM with chronic gastritis	Intact	Negative	CIN	Y
4	sample4: Primary Gastric Tissue (Normal)	NGCII520	520	P12_Normal_Stomach	12	Diffuse	GSM5573469	Stomach	83	M	Distal	III	IM with chronic gastritis	Intact	Negative	GS	Y	Y
5	sample5: Primary Gastric Tissue (Tumor)	NGCII520	520	P12_Diffuse_Stomach	12	Diffuse	GSM5573470	Stomach	83	M	Distal	III	IM with chronic gastritis	Intact	Negative	GS	Y	Y
6	sample6: Primary Gastric Tissue (Normal)	NGCII521	521	P13_Normal_Stomach	13	Intestinal	GSM5573471	Stomach	62	M	Antrum	II	IM only	Intact	Negative	GS	Y	Y
7	sample7: Primary Gastric Tissue (Tumor)	NGCII521	521	P13_Intestinal_Stomach	13	Intestinal	GSM5573472	Stomach	62	M	Antrum	II	IM only	Intact	Negative	GS	Y	Y
9	sample9: Primary Gastric Tissue (Normal)	NGCII525	525	P15_Normal_Stomach	15	Mixed intestinal and diffuse	GSM5573474	Stomach	73	M	Antrum	II	IM with chronic gastritis	Intact	Negative	CIN	Y	Y
10	sample10: Primary Gastric Tissue (Tumor)	NGCII525	525	P15_Mixed_Stomach	15	Mixed intestinal and diffuse	GSM5573475	Stomach	73	M	Antrum	II	IM with chronic gastritis	Intact	Negative	CIN	Y	Y
11	sample11: Primary Gastric Tissue (Normal)	NGCII527	527	P16_Normal_Stomach	16	Metastatic	GSM5573476	Stomach	69	M	N.A	IV	N.A	Intact	Negative	CIN	Y	Y
12	sample12: Primary Gastric Tissue (Tumor)	NGCII527	527	P16_Metastatic_Stomach	16	Metastatic	GSM5573477	Stomach	69	M	N.A	IV	N.A	Intact	Negative	CIN	Y	Y
13	sample13: Primary Gastric Tissue (Tumor)	NGCII529	529	P17_Intestinal_Stomach	17	Intestinal	GSM5573478	Stomach	84	F	Antrum	I	IM with chronic gastritis	Loss of MLH1/PMS2	Negative	MSI	Y
14	sample14: Primary Gastric Tissue (Tumor)	NGCII502	502	P3_Intestinal_Stomach	3	Intestinal	GSM5573479	Stomach	36	M	Cardia	III	No IM, Chronic gastritis & HGD	Intact	Negative	CIN	Y				Y	Y
15	sample15: Primary Gastric Tissue (Tumor)	NGCII511	511	P6_Intestinal_Stomach	6	Intestinal	GSM5573480	Stomach	68	M	Antrum	II	N.A	Loss of MLH1/PMS2	Negative	MSI	Y
16	sample16: Primary Gastric Tissue (Tumor)	NGCII499	499	P2_Intestinal_Stomach	2	Intestinal	GSM5573481	Stomach	88	M	Pylorus	III	IM with chronic gastritis & LGD	loss of MLH1/PMS2	Negative	MSI	Y
17	sample17: Primary Gastric Tissue (Tumor)	NGCII509	509	P4_Intestinal_Stomach	4	Intestinal	GSM5573482	Stomach	65	M	Cardia	III	Chronic gastritis only	Intact	Negative	CIN	Y
18	sample18: Primary Gastric Tissue (Tumor)	NGCII498	498	P1_Intestinal_Stomach	1	Intestinal	GSM5573483	Stomach	68	F	Antrum	II	IM with chronic gastritis	Intact	Negative	GS	Y				Y	Y
19	sample19: Peritonium tissue (Tumor)	NGCII011	11	P26_Metastatic_Peritoneum	26	N.A	GSM5573484	peritoneum	67	F	N.A	DM	N.A	N.A	N.A	N.A			Y
20	sample20: Peritonium tissue (Tumor)	NGCII015	15	P27_Metastatic_Peritoneum	27	N.A	GSM5573485	peritoneum	51	M	Peritoneum	DM	N.A	Intact	Negative	N.A			Y
21	sample21: Primary Gastric Tissue (Normal)	NGCII513	513	P8_Normal_Stomach	8	Intestinal	GSM5573486	Stomach	74	M	Antrum	III	Moderately extensive IM	Loss of PMS2	Negative	MSI	Y	Y
22	sample22: Primary Gastric Tissue (Tumor)	NGCII513	513	P8_Intestinal_Stomach	8	Intestinal	GSM5573487	Stomach	74	M	Antrum	III	Moderately extensive IM	Loss of PMS2	Negative	MSI	Y	Y
23	sample23: Primary Gastric Tissue (Normal)	NGCII514	514	P9_Normal_Stomach	9	Diffuse	GSM5573488	Stomach	67	F	Body-Antrum	III	N.A	Intact	Negative	GS	Y	Y
24	sample24: Primary Gastric Tissue (Tumor)	NGCII514	514	P9_Diffuse_Stomach	9	Diffuse	GSM5573489	Stomach	67	F	Body-Antrum	III	N.A	Intact	Negative	GS	Y	Y
25	sample25: Primary Gastric Tissue (Normal)	NGCII512	512	P7_Normal_Stomach	7	Intestinal	GSM5573490	Stomach	86	F	Antrum	III	IM with HGD	Intact	Negative	CIN	Y	Y
26	sample26: Primary Gastric Tissue (Tumor)	NGCII512	512	P7_Intestinal_Stomach	7	Intestinal	GSM5573491	Stomach	86	F	Antrum	III	IM with HGD	Intact	Negative	CIN	Y	Y
27	sample27: Primary Gastric Tissue (Tumor)	NGCII510	510	P5_Diffuse_Stomach	5	Diffuse	GSM5573492	Stomach	66	F	Antrum	I	Chronic gastritis only	Loss of PMS2	Negative	MSI	Y
28	sample28: Primary Gastric Tissue (Tumor)	NGCII531	531	P18_Diffuse_Stomach	18	Diffuse	GSM5573493	Stomach	70	F	Proximal	III	N.A	Intact	Negative	GS	Y
29	sample29: Primary Gastric Tissue (Tumor)	NGCII522	522	P14_Intestinal_Stomach	14	Intestinal	GSM5573494	Stomach	64	M	Body-Antrum	II	Chronic gastritis with IM	Intact	Negative	GS	Y
30	sample30: Primary Gastric Tissue (Tumor)	NGCII533	533	P19_Mixed_Stomach	19	Mixed intestinal and diffuse	GSM5573495	Stomach	55	M	Antrum	III	Chronic gastritis only	Intact	Negative	CIN	Y
32	sample32: Primary Gastric Tissue (Tumor)	NGCII539	539	P21_Intestinal_Stomach	21	Intestinal	GSM5573497	Stomach	65	F	Antrum	I	IM with chronic gastritis & LGD	Intact	Negative	GS	Y
33	sample33: Primary Gastric Tissue (Tumor)	NGCII540	540	P22_Intestinal_Stomach	22	Intestinal	GSM5573498	Stomach	80	M	Antrum	III	IM with chronic gastritis	Loss of MLH1/PMS2	Negative	MSI	Y
34	sample34: Primary Gastric Tissue (Tumor)	NGCII541	541	P23_Intestinal_Stomach	23	Intestinal	GSM5573499	Stomach	82	M	Antrum	III	N.A	Intact	Negative	CIN	Y
35	sample35: Primary Gastric Tissue (Normal)	NGCII538	538	P20_Normal_Stomach	20	Metastatic	GSM5573500	Stomach	56	F	Antrum	IV	N.A	N.A.	N.A	GS	Y	Y	Y	Y
36	sample36: Primary Gastric Tissue (Tumor)	NGCII538	538	P20_Metastatic_Stomach	20	Metastatic	GSM5573501	Stomach	56	F	Antrum	IV	N.A	N.A.	N.A	GS	Y	Y	Y	Y
37	sample37: Peritonium tissue (Normal)	NGCII538	538	P20_Normal_Peritoneum	20	Metastatic	GSM5573502	peritoneum	56	F	Antrum	IV	N.A	N.A.	N.A	GS	Y	Y	Y	Y
38	sample38: Peritonium tissue (Tumor)	NGCII538	538	P20_Metastatic_Peritoneum	20	Metastatic	GSM5573503	peritoneum	56	F	Antrum	IV	N.A	N.A.	N.A	GS	Y	Y	Y	Y
39	sample39: Primary Gastric Tissue (Tumor)	NGCII543	543	P24_Intestinal_Stomach	24	Intestinal	GSM5573504	Stomach	73	F	Antrum	III	IM with chronic gastritis	Intact	Negative	CIN	Y
40	sample40: Primary Gastric Tissue (Tumor)	NGCII545	545	P25_Diffuse_Stomach	25	Diffuse	GSM5573505	Stomach	60	M	Antrum	III	N.A	Intact	Negative	GS	Y
